# Supplementary material for: Prognostic value of increased KPNA2 expression in some solid tumors: A systematic review and meta-analysis
Source: Oncotarget. 2016 Dec 10;8(1):303–14. doi: 10.18632/oncotarget.13863 (PMC5352121; doi:10.18632/oncotarget.13863)
Supplement: Supplementary file 3 [file oncotarget-08-303-s003.xlsx]

## Sheet: Sheet1
author	year	country	case	disease	method	cut off value		specimen origin	cohort	NOS	representativeness of the exposed cohort	selection of the non-exposed cohort	ascertainment of exposure	outcome of interest was not present at start of study	comparability	assessment of outcome	was follow-up long enough	adequacy of follow up of cohorts
Tsai MM	2016	Taiwan	77	gastric cancer	IHC	Q score ≥ 40, Q = P × I. For example, for a tissue section in which 10%, 60%, and 30% of cells showed intensities of +1, +2, and +3, respectively, Q is calculated as 10 × 1 + 60 × 2 + 30 × 3 = 220.		Chang Gung Memorial Hospital (CGMH)	retrospective	8	1	1	1	1	2	0	1	1
Zhang Y	2015	China	195	colon cancer	IHC	score ≥3(range of 0-7), the sum of intensity and extension was designated as the staining score, graded as follows: 0–2, negative expression; 3–4, weak positive expression; and 5–7 strong positive expression		general surgery departments of Shanghai Jiaotong University Affiliated First People’s Hospital	retrospective	8	1	1	1	1	2	1	1	0
Takada T	2015	Japan	135	colorectal cancer	IHC	Low = score 0-4; high = score 6、9; the KPNA2 evaluation score was defined as the proportion of nuclear-stained cells multiplied by the intensity score(0,1,2,3,4,6,9)		the Department of General Surgical Science, Graduate School of Medicine, Gunma University	retrospective	7	1	1	1	1	2	0	1	0
Alshareeda AT	2015	UK	1494	breast cancer	IHC	negative/low<35,positive≥35H-score(range of 0-300),a summation of the percentage of area stained at each intensity level multiplied by the weighted intensity to produce scores from 0 to 300).		Nottingham Tenovus primary breast carcinoma series	retrospective	8	1	1	1	1	2	0	1	1
Shi B	2015	China	176	upper tract urothelial carcinoma	IHC	strong nuclear staining in at least 10% of the carcinoma cells		Peking University First Hospital	retrospective	8	1	1	1	1	2	0	1	1
Erben PB	2015	Germany	225	head and neck squamous cell cancer	IHC	high nuclear KPNA2 expression:the percentage of positive stained nuclei >15%（median）; positive cytoplasmic KPNA2 expression:the presence of cytoplasmic staining		Erlangen Tumour Centre Database	retrospective	6	1	1	1	1	0	1	1	0
Hu ZY	2014	China	314	hepatocellular carcinoma	IHC	nucleus staining in more than 5% cells		Eastern Hepatobiliary Surgery Hospital	retrospective	7	1	1	1	1	0	1	1	1
Jiang P	2014	China	221	hepatocellular carcinoma	IHC	the extent of nuclear staining≥5%（range from 0 to 100%）		the Affiliated Tumor Hospital of Guangzhou Medical University	retrospective	8	1	1	1	1	2	0	1	1
Gousias K	2014	Germany	108	meningiomas	IHC	the percentage of moderately or strongly immunopositive cell nuclei ≥5%（median）		Department of Neurosurgery at University of Bonn	retrospective	6	1	1	1	1	0	0	1	1
Ikenberg K	2014	Switzerland	527	endometrial cancer	IHC	strong nuclear staining in at least 10% of nuclei		Institute of Pathology, University of Basel, Basel, Switzerland, and the Institute of Surgical Pathology, University Hospital Zurich, Zurich, Switzerland（Follow-up information was obtained from the participating Departments of Gynecology at the University Hospital Basel,University Hospital Zurich, Cantonal Hospital in Liestal(Basel-County), and Women’s Hospitals in Loerrach and Rheinfelden, and f…	retrospective	9	1	1	1	1	2	1	1	1
Huang L	2013	China	191	epithelial ovarian carcinoma	qRT-PCR	expression level of KPNA2>3.52		Cancer Center, Sun Yat-Sen University,Guangzhou, PR China	retrospective	6	1	1	1	0	2	0	1	0
Altan B	2013	Japan	179	gastric cancer	IHC	Low = score 0-3; high = score 4、6、9,the intensity of nuclear KPNA2 stains was scored as follows: 0, no staining; 1+, weak staining; 2+, moderate staining and 3+, strong staining. The nuclear KPNA2 staining percentages were scored as follows: 0, no staining; 1+, ~1–10%; 2+, ~11–50% and 3+, ~51–100%. The score was defined as the percentage score multiplied by the intensity score (0, 1+, 2+, 3+, 4+,…		Department of General Surgical Science, Gunma University Hospital	retrospective	8	1	1	1	1	2	0	1	1
Rachidi SM	2013	USA	54	colon cancer	IHC	nuclear staining intensity score> 3(range of 0-4),nuclear staining intensity score(1: faint;2: moderate; 3: strong but less intense than 4; and 4: intense)		the Cancer Registry of the Hollings Cancer Center at the Medical University of South Carolina	retrospective	6	1	1	1	1	0	1	1	0
Li C	2013	China	142	gastric cancer	IHC	score ≥ 4(range of 0-9),the percentage of positive cells was scored as: 0, <5 %, negative; 1, 5–25 %, sporadic; 2,25–50 %, focal; 3, >50 %, diffuse. The staining intensity was scored as: 0, no staining; 1, weak staining; 2, moderate staining; and 3, strong staining. The KPNA2 immunostaining score was calculated by multiplying the positive cell score by the staining intensity score		the Department of General Surgery of Wuxi People’s Hospital	retrospective	7	1	1	1	1	2	0	1	0
He L	2012	China	90	ovarian malignant germ cell tumor (OMGCT)	IHC	score ≥ 2.5(range of 0-12),scores were determined by combining the proportion of positively stained tumor cells and the intensity of staining. Tumor cell proportions were scored as follows: 0 (no positive tumor cells); 1 (10–25% positive tumor cells); 2 (26–50% positive tumor cells); 3 (51–75% positive tumor cells) and 4 (>75% positive tumor cells). Staining intensity was graded according to the …		the Sun Yat-Sen University Cancer Center	retrospective	7	1	1	1	1	2	0	1	0
Gousias K（a）	2012	Germany	94	Astrocytomas WHO II–IV	IHC	the percentage of moderately or strongly immunopositive cell nuclei≥5%		the Department of Neurosurgery at University of Bonn	retrospective	6	1	1	1	1	0	0	1	1
Gousias K（b）	2012	Germany	47	Glioblastomas	IHC	the percentage of moderately or strongly immunopositive cell nuclei≥10%		the Department of Neurosurgery at University of Bonn	retrospective	6	1	1	1	1	0	0	1	1
Mortezavi A（a）	2011	Switzerland	341	prostate cancer	IHC	Nuclear KPNA2 immunoreactivity >0%		the Institute of Surgical Pathology, University of Zurich, Switzerland	retrospective	8	1	1	1	1	2	0	1	1
Mortezavi A（b）	2011	Germany	237	prostate cancer	IHC	Nuclear KPNA2 immunoreactivity >0%		the Institute of Pathology, University of Regensburg, Germany	retrospective	8	1	1	1	1	2	0	1	1
Jensen JB	2011	Denmark	377	bladder cancer	IHC	nuclear staining of ≥10% of the carcinoma cells		Aarhus University Hospital, Denmark	retrospective	8	1	1	1	1	2	1	1	0
Zheng M	2010	China	102	epithelial ovarian carcinoma	IHC	scores of (++) and (+++) were recorded as positive,immunoreactivity was described by the percentage of positive tumor cells (percent positivity) and by the staining intensity (weak, moderate, strong). Slides given scores of (-) or (+) were recorded as negative, and slides given scores of (++) and (+++) were recorded as positive		the Cancer Center, Sun Yat-Sen University, Guangzhou, China	retrospective	7	1	1	0	1	2	0	1	1
Sakai M	2010	Japan	116	Esophageal Squamous Cell Carcinoma	IHC	KPNA2 LI(labeling index) ≥10.7%(range 0-44.3%),labeling index (LI): the percentage of nuclear stained cells, it was calculated by examining at least 500 cells in four representative and intensely stained areas		the Gunma University Department of General Surgical Science	retrospective	7	1	1	1	1	2	0	1	0
Gluz O	2008	Germany	191	breast cancer	IHC	nuclear expression >10% of nuclei,strong nuclear staining in at least 10% of the cells		73 participating Institutes of Pathology.	retrospective	8	1	1	1	1	2	1	1	0
Dankof A	2007	Germany	83	breast cancer	IHC	nuclear expression >10% of nuclei,strong nuclear staining in at least 10% of the cells		the Institute of Pathology, University Hospital Charité, Berlin	retrospective	7	1	1	1	1	0	1	1	1
Dahl E	2006	Germany	272	breast cancer	IHC	nuclear expression≥10% of nuclei		the Central Tumor Registry Regensburg, Germany	retrospective	8	1	1	1	1	2	0	1	1
Winnepenninckx V	2006	Belgium	176	melanoma	IHC	>average expression value		Gustave-Roussy Institute, Villejuif, France；the 12 Octubre University Hospital, Madrid,Spain	retrospective	7	1	1	1	1	0	1	1	1
